# Supplementary material for: Exogenous Spermidine Promotes Germination of Aged Sorghum Seeds by Mediating Sugar Metabolism
Source: Plants (Basel). 2022 Oct 26;11(21):2853. doi: 10.3390/plants11212853 (PMC9657371; doi:10.3390/plants11212853)
Supplement: Supplementary file 1 [file plants-11-02853-s001.zip]

Archive with 1 entries (1 files):
- plants-1924069-supplementary.pdf
